# Supplementary material for: Dengue virus-free defective interfering particles have potent and broad anti-dengue virus activity
Source: Commun Biol. 2021 May 11;4:557. doi: 10.1038/s42003-021-02064-7 (PMC8113447; doi:10.1038/s42003-021-02064-7)
Supplement: Supplementary file 3 — Supplementary Data 1 [file 42003_2021_2064_MOESM3_ESM.xlsx]

## Sheet: Figure 3A
Sample	set 1	set 2	set 3
HEK-DI-290	131100	112112	121100
HEK-DI-290-ORF	442356	487043	465690

## Sheet: Figure 3D
	DI 290 copy number /ml
DIP Supernatant 1	7890000
DIP Supernatant 2	9544000
DIP Supernatant 3	5593200
DIP Supernatant 4	4528000

## Sheet: Figure 3F
	DENV2			DIP			Mock
	Exp #1	Exp #2	Exp #3	Exp #1	Exp #2	Exp #3	Exp #1	Exp #2	Exp #3
pfu/ml	120000	130000	135000	0	0	0	0	0	0

## Sheet: Figure 4A
					DI-290 RNA in copy number/ml from fractions as shown.
	DIPs				DI-290				DENV-2
	sample 1	sample 2	sample 3		sample 1	sample 2	sample 3		sample 1	sample 2	sample 3
Fraction 1	26606	15996	22587		45872	32733	36886		4355	3322	4021
Fraction 2	20989	39890	24689		36020	30510	29776		7211	6544	7577
Fraction 3	92565	59970	78267		47111	43854	51036		12331	12764	10433
Fraction 4	128195	99231	117482		90043	82165	64677		29464	27665	28652
Fraction 5	506147	402130	405981		80233	93239	88220		81026	76567	78912
Fraction 6	1002546	949110	932156		269560	171774	141894		27390	28898	28214
Fraction 7	2089387	2273877	2222598		241460	213321	275948		33092	24443	31048
Fraction 8	1398911	1528945	1493548		330390	322788	269998		20141	20435	23943
Fraction 9	445631	560675	504788		509242	479533	567896		27741	20664	23699
Fraction 10	149419	220285	154783		77895	90805	80174		42347	32346	38024

## Sheet: Figure 5A
		sample 1	sample 2	sample 3
		Relative cellular level of DI RNA copy number normalized to GAPDH mRNA
Vero cells	DI-290 supernatant	0.5	0.61	0.4
	DIP supernatant	0.42	0.61	0.33
Vero-ORF cells	DI-290 supernatant	1.2	1.42	1.02
	DIP supernatant	6.52	6.8	5.66

## Sheet: Figure 5B
		sample 1	sample 2	sample 3
		Relative DI RNA copy number in supernatant
Vero cells	DI-290 supernatant	1	1	1
	DIP supernatant	1.75982	1.88	1.65
Vero-ORF cells	DI-290 supernatant	2.7	2.82	2.61
	DIP supernatant	12.8	13.75	11.95

## Sheet: Figure 6A
Relative levels of DENV-2 NS5 RNA
	2 d.p.i				5 d.p.i
Supernatant HEK 293T	100	100	100		100	100	100
Supernatan DI-290 cells	95.7	73.3	91.7		99.9	93	95.1
Supernatant DIP cells	20.3	19.4	11.9		7.5	10.2	11.9

## Sheet: Figure 6B
	DENV-2 NS5 copy number /ml (Log)
	2 d.p.i
	set 1	set 2	set 3
HEK 293T sup.	5.78176	5.87247	5.93168
DIP sup.	3.66885	3.72705	3.76087
CHT F.T. frac.	5.13162	5.51084	5.63905
DIP frac.	3.06032	3.1209	3.36586
	5 d.p.i
	set 1	set 2	set 3
HEK 293T sup.	5.78176	5.87247	5.93168
DIP sup.	3.66885	3.72705	3.76087
CHT F.T. frac.	5.13162	5.51084	5.63905
DIP frac.	3.06032	3.1209	3.36586

## Sheet: Figure 7A
Treatment:	DENV-2 NS5 copy number/ cell
DI-290 RNA copy number/cell	set 1	set 2	set 3
0	356962	427448	331553
0.1	167649	130127	139552
0.2	79485	147182	98091
0.4	86541	31126	29578
0.8	45961	38682	41875
1.6	12046	21278	12733
3.2	17476	17275	19421
6.4	18042	2869	5098
12.8	2444	2485	2491

## Sheet: Figure 7B
	DENV-2 NS5 copy number/ cell (Log)
	3 d.p.i				5 d.p.i.
Treatment	set 1	set 2	set 3		set 1	set 2	set 3
DENV-2 only	7.35717	7.49693	7.03693		8.92805	8.6356	8.92654
DENV-2 + DIPs	5.3518	5.73799	5.12473		6.94645	6.53605	6.81068
DENV-2+ inactivited DIPs	6.06633	6.8488	6.87245		7.80087	7.81582	8.88521

[truncated: 2 more sheets: Figure 7C, Figure 7D]
